# Supplementary material for: Ergot Alkaloids Affect Foraging Activity of the Slime Mold Physarum polycephalum
Source: Toxins (Basel). 2026 Jun 27;18(7):282. doi: 10.3390/toxins18070282 (PMC13417008; doi:10.3390/toxins18070282)
Supplement: Supplementary file 1 [file toxins-18-00282-s001.zip]

Archive with 4 entries (4 files):
- figure S1.pdf
- File S1 Sexstone et al Supplemental Data Archive.xlsx
- Table S1.pdf
- Table S2.pdf
