# Supplementary material for: Ergot Alkaloids Affect Foraging Activity of the Slime Mold Physarum polycephalum
Source: Toxins (Basel). 2026 Jun 27;18(7):282. doi: 10.3390/toxins18070282 (PMC13417008; doi:10.3390/toxins18070282)
Supplement: Supplementary file 1 [file toxins-18-00282-s001.zip › File S1 Sexstone et al Supplemental Data Archive.xlsx]

## Sheet: data for Fig 2 and Table S2
Date	Strain	Lysergic acid (uM)	Lysergyl-alanine (uM)	Ergine (uM)	Lysergic acid α-hydroxyethylamide (uM)	ergonovine (uM)	Chanoclavine-I (uM)	Fumigaclavine A (uM)	total alkaloids (uM)	trial day							Date	trial day	strain	Lysergic acid (uM)	Lysergyl-alanine (uM)	Ergine (uM)	Lysergic acid α-hydroxyethylamide (uM)	ergonovine (uM)	Chanoclavine-I (uM)	Fumigaclavine A (uM)	total alkaloids (uM)
2024-09-05	easD ko	0	0.0138864	0.14028	0.191702	0.0245142	21.7257	0	22.0961	6							2024-09-05	6	easD ko	0	0.02	0.19	0.4	0.03	18.22	0	18.86
2024-09-05	easD ko	0	0.0356053	0.330199	0.832173	0.0469279	14.7068	0	15.9517	6							2024-09-26	6	easD ko	0.07	0.01	0.08	0.03	0.01	16.87	0.11	17.19
2024-09-05	easD ko	0	0.0109414	0.101725	0.183229	0.0176321	18.22	0	18.53	6		at left, data from each of three replicates from					2024-10-03	6	easD ko	0	0.02	0.22	0.15	0.02	41.79	0	42.2
2024-09-26	easD ko	0.0818334	0.0149062	0.0624405	0.00886665	0.0100184	16.1356	0	16.3137	6		each sample/tiral date					2024-10-10	6	easD ko	0	0.02	0.13	0.06	0.01	19.89	0	20.1
2024-09-26	easD ko	0.0708191	0.01405	0.0765603	0.0240131	0.00817294	17.4469	0	17.6405	6							2024-10-24	6	easD ko	0	0.03	0.17	0.14	0.02	50.68	0	51.05
2024-09-26	easD ko	0.0716028	0.0125839	0.103578	0.0728125	0.0133202	17.0087	0.351799	17.6344	6							2024-10-31	6	easD ko	0	0.02	0.12	0.14	0.01	26.54	0	26.84
2024-10-03	easD ko	0	0	0.224412	0.148858	0.00660749	41.2707	0	41.6505	6							2024-11-07	6	easD ko	0.003	0.01	0.06	0.08	0.01	17.01	0	17.18
2024-10-03	easD ko	0	0.0299948	0.239383	0.199334	0.0209333	50.4636	0	50.9533	6							2024-11-14	6	easD ko	0	0.01	0.07	0.09	0.01	13.45	0	13.63
2024-10-03	easD ko	0	0.0286815	0.206444	0.109087	0.0239109	33.6296	0	33.9977	6							2024-09-05	6	wild type	0.23	1.13	6.18	11.7	0.63	6.53	0	26.41
2024-10-10	easD ko	0	0.0174481	0.124764	0.0592992	0.0111507	20.0608	0	20.2735	6							2024-09-26	6	wild type	0.22	5.09	10.92	17.96	0.72	7.49	0	42.4
2024-10-10	easD ko	0	0.0151692	0.125993	0.0489934	0.0134424	18.1608	0	18.3644	6							2024-10-03	6	wild type	0.15	5.1	10.67	16.13	1.48	7.59	0	41.11
2024-10-10	easD ko	0	0.0119713	0.128266	0.0599757	0.0128576	21.4596	0	21.6726	6							2024-10-10	6	wild type	0.21	1.8	7.43	5.46	0.54	4.33	0	19.78
2024-10-24	easD ko	0	0.022826	0.143923	0.135518	0.0200015	44.7001	0	45.0224	6							2024-10-24	6	wild type	0.76	1.81	9.75	6.13	0.51	7.28	0.14	26.38
2024-10-24	easD ko	0	0.0254333	0.177256	0.154759	0.0241778	53.0343	0	53.416	6							2024-10-31	6	wild type	0.21	4.1	7.75	9.25	1.12	2.83	0	25.26
2024-10-24	easD ko	0	0.0257295	0.195889	0.134783	0.0289896	54.3185	0	54.7039	6							2024-11-07	6	wild type	0.22	1.36	6.07	4.79	0.47	2.42	0	15.32
2024-10-31	easD ko	0	0.0230839	0.116388	0.13881	0.0221624	24.0039	0	24.3043	6							2024-11-14	6	wild type	0.16	2.2	6.01	7.63	0.48	2.59	0.08	19.15
2024-10-31	easD ko	0	0.0257965	0.137651	0.179434	0.0161473	33.8946	0	34.2536	6							2024-09-26	13	easD ko	0.08	0.02	0.11	0.04	0.02	20.76	0.31	21.33
2024-10-31	easD ko	0	0.0175813	0.111567	0.114705	0	21.7196	0	21.9634	6							2024-10-03	13	easD ko	0	0.03	0.33	0.41	0.04	57.24	0	58.04
2024-11-07	easD ko	0.00286225	0.0118508	0.062182	0.0683224	0.0075273	17.5235	0	17.6763	6							2024-10-10	13	easD ko	0.01	0.02	0.2	0.25	0.02	23.34	0.33	24.17
2024-11-07	easD ko	0	0.00853932	0.0546438	0.0589524	0.00524523	14.5306	0	14.6579	6							2024-10-31	13	easD ko	0	0.02	0.23	0.42	0.03	31.99	0.92	33.62
2024-11-07	easD ko	0.00537356	0.0160052	0.0735019	0.106399	0.00910165	18.9918	0	19.2022	6							2024-11-14	13	easD ko	0	0.02	0.16	0.51	0.003	18.58	0.65	19.92
2024-11-14	easD ko	0	0.0138103	0.0660627	0.103199	0.0108596	14.0298	0	14.2237	6							2024-12-05	13	easD ko	0	0.03	0.31	0.64	0.02	34.1	2.26	37.37
2024-11-14	easD ko	0	0.0152963	0.0588972	0.0803373	0.0106013	12.3125	0	12.4777	6							2024-09-26	13	wild type	20.51	1.58	10.38	0.85	0.96	16.57	0	50.85
2024-11-14	easD ko	0	0.0160248	0.0813618	0.0954141	0.0104733	13.9982	0	14.2015	6							2024-10-03	13	wild type	6.02	2.64	6.01	1.01	0.71	6.05	0.42	22.86
2024-09-05	wild type	0	1.19786	4.18274	11.7603	0.661409	8.20866	0	26.0109	6							2024-10-10	13	wild type	3.09	1.38	3.07	0.41	0.35	2.6	0.36	11.25
2024-09-05	wild type	0.275293	1.15338	6.9104	12.3308	0.570498	6.07784	0	27.3182	6							2024-10-31	13	wild type	5.11	1.22	1.52	0.54	0.27	4.98	1.04	14.68
2024-09-05	wild type	0.416671	1.04872	7.43886	11.0135	0.673302	5.30855	0	25.8996	6							2024-11-14	13	wild type	2.66	0.99	2.71	0.36	0.25	2.94	1.11	11.02
2024-09-26	wild type	0.289988	4.30302	9.17309	12.6156	0.419929	6.70787	0	33.5095	6							2024-12-05	13	wild type	1.86	1.83	4.15	1.17	0.43	1.6	0.22	11.25
2024-09-26	wild type	0.150546	4.71439	10.3782	17.4346	1.20855	6.70896	0	40.5952	6
2024-09-26	wild type	0.205023	6.26069	13.2105	23.8187	0.539558	9.06278	0	53.0972	6							above, means of three repicates (at left) from each sample date in uM
2024-10-03	wild type	0.263189	4.40108	9.2388	10.6378	1.36516	6.66982	0	32.5759	6
2024-10-03	wild type	0.175338	4.67647	10.1227	17.0784	1.3735	6.69287	0	40.1193	6
2024-10-03	wild type	0	6.20508	12.6372	20.6728	1.69411	9.4111	0	50.6203	6
2024-10-10	wild type	0.134892	1.50234	8.1114	6.26493	0.497469	4.2686	0	20.7796	6
2024-10-10	wild type	0.213444	1.84308	7.94635	5.62724	0.598002	4.84421	0	21.0723	6								trial day	strain	Lysergic acid (uM)	Lysergyl-alanine (uM)	Ergine (uM)	Lysergic acid α-hydroxyethylamide (uM)	ergonovine (uM)	Chanoclavine-I (uM)	Fumigaclavine A (uM)	total alkaloids (uM)
2024-10-10	wild type	0.292554	2.0601	6.22778	4.50326	0.518562	3.87295	0	17.4752	6								6	easD ko	0.01	0.02	0.13	0.14	0.02	25.56	0.01	25.88
2024-10-24	wild type	0	1.87122	10.873	5.60921	0.499883	9.08732	0.135164	28.0758	6								6	wild type	0.27	2.82	8.1	9.88	0.74	5.13	0.03	26.98
2024-10-24	wild type	1.67863	2.16366	10.2187	5.48782	0.60912	5.86687	0.271548	26.2963	6								13	easD ko	0.02	0.02	0.22	0.38	0.02	31	0.75	32.41
2024-10-24	wild type	0.602568	1.3935	8.15637	7.28418	0.428649	6.88446	0	24.7497	6								13	wild type	6.54	1.61	4.64	0.72	0.5	5.79	0.52	20.32
2024-10-31	wild type	0.222329	4.44956	7.64966	8.41312	1.11429	2.67246	0	24.5214	6
2024-10-31	wild type	0.195778	3.75885	6.76809	7.07634	1.00999	2.70315	0	21.5122	6								above, means for each strain and day calculated from data available for Figure 3
2024-10-31	wild type	0.19882	4.09581	8.84016	12.2635	1.2394	3.12058	0	29.7583	6
2024-11-07	wild type	0.181167	1.18948	5.1855	5.18816	0.385636	2.10011	0	14.2301	6
2024-11-07	wild type	0.213314	1.50942	7.2605	5.65771	0.506904	2.60706	0	17.7549	6
2024-11-07	wild type	0.268633	1.3726	5.75302	3.52167	0.5039	2.5459	0	13.9657	6								trial day	strain	Lysergic acid (uM)	Lysergyl-alanine (uM)	Ergine (uM)	Lysergic acid α-hydroxyethylamide (uM)	ergonovine (uM)	Chanoclavine-I (uM)	Fumigaclavine A (uM)	total alkaloids (uM)
2024-11-14	wild type	0.18325	1.99831	5.47954	6.44356	0.702758	2.10979	0.0846753	17.0019	6								day 13 -day 6	easD ko	0.01	0	0.09	0.24	0	5.44	0.74	6.53
2024-11-14	wild type	0.181106	2.21624	6.01347	7.07763	0	2.59429	0.0810257	18.1638	6								day 13 -day 6	wild type	6.27	-1.21	-3.46	-9.16	-0.24	0.66	0.49	-6.66
2024-11-14	wild type	0.130648	2.36802	6.52861	9.3736	0.730885	3.08453	0.0873198	22.3036	6
2024-09-26	easD ko	0.0864339	0.0174598	0.154139	0.0491417	0.0139599	19.3153	0.62677	20.2632	13								above, 13 day concentration - 6 day concentration
2024-09-26	easD ko	0.0844259	0.0155281	0.0940744	0.0272549	0.015562	22.2339	0.12366	22.5944	13
2024-09-26	easD ko	0.0718134	0.0177272	0.0897351	0.0391133	0.0152025	20.7303	0.167458	21.1313	13
2024-10-03	easD ko	0	0.0241211	0.30514	0.392682	0.0375131	56.2792	0	57.0386	13
2024-10-03	easD ko	0	0.0382731	0.301388	0.410835	0.0385588	53.4029	0	54.1919	13
2024-10-03	easD ko	0	0.0359151	0.369594	0.415036	0.0398968	62.0313	0	62.8917	13
2024-10-10	easD ko	0	0.0150052	0.218808	0.421763	0.0223833	17.3364	0.992792	19.0071	13
2024-10-10	easD ko	0.00661907	0.0146414	0.171147	0.107593	0.0157737	29.0013	0	29.317	13
2024-10-10	easD ko	0.0152654	0.0163831	0.222711	0.22677	0.0182915	23.6776	0	24.1771	13
2024-10-31	easD ko	0	0.0171639	0.277324	0.35058	0	35.6375	1.67343	37.956	13
2024-10-31	easD ko	0	0.0218632	0.180204	0.451049	0.0457612	30.3935	1.09617	32.1886	13
2024-10-31	easD ko	0	0.0311497	0.22703	0.47111	0.0532931	29.9351	0	30.7177	13
2024-11-14	easD ko	0	0.0191187	0.290583	0.877112	0	7.45112	0	8.63794	13
2024-11-14	easD ko	0	0.0252236	0.136023	0.474828	0	19.0446	1.45656	21.1373	13
2024-11-14	easD ko	0	0.0160422	0.0385268	0.167983	0.012933	29.2581	0.493138	29.9867	13
2024-12-05	easD ko	0	0.0340645	0.197799	0.393051	0.0274733	29.0577	1.05859	30.7687	13
2024-12-05	easD ko	0	0.0394645	0.505951	1.47712	0.0238389	29.5168	5.59639	37.1596	13
2024-12-05	easD ko	0	0.0324801	0.227066	0.0697238	0.0245867	43.7241	0.106201	44.1842	13
2024-09-26	wild type	20.3128	1.56663	10.1606	0.790536	0.871054	15.8086	0	49.5103	13
2024-09-26	wild type	20.9605	1.61668	11.5058	0.980748	1.08421	17.8417	0	53.9895	13
2024-09-26	wild type	20.2488	1.55014	9.47528	0.778214	0.939237	16.0616	0	49.0533	13
2024-10-03	wild type	9.07896	2.97372	7.71046	1.3625	0.74805	5.30013	0.699172	27.873	13
2024-10-03	wild type	5.41191	3.21888	5.52406	0.93322	0.878181	9.77833	0	25.7446	13
2024-10-03	wild type	3.56552	1.73249	4.80652	0.736252	0.501668	3.06464	0.573459	14.9805	13
2024-10-10	wild type	2.54482	1.09991	2.81415	0.514296	0.334413	2.00643	0.70057	10.0146	13
2024-10-10	wild type	2.82288	1.2546	3.08526	0.368176	0.323874	2.87581	0.381499	11.1121	13
2024-10-10	wild type	3.90067	1.77965	3.31387	0.34476	0.390897	2.89662	0	12.6265	13
2024-10-31	wild type	5.21623	1.10535	0.426246	0.149531	0.185883	4.69427	1.07436	12.8519	13
2024-10-31	wild type	5.08383	1.49447	3.31614	1.26632	0.476289	4.77985	0.429074	16.846	13
2024-10-31	wild type	5.02021	1.04546	0.823302	0.194112	0.145444	5.48138	1.63286	14.3428	13
2024-11-14	wild type	2.87899	1.09204	4.38425	0.241249	0.262236	5.19794	0.26304	14.3197	13
2024-11-14	wild type	2.37104	0.951571	1.50511	0.46378	0.260605	1.83755	2.01136	9.40102	13
2024-11-14	wild type	2.73163	0.929208	2.24045	0.374075	0.237534	1.77497	1.04861	9.33648	13
2024-12-05	wild type	4.9773	2.07734	6.39328	0.533952	0.480152	3.11873	0.138973	17.7197	13
2024-12-05	wild type	0.456273	2.1746	3.52969	1.42564	0.491849	0.87395	0.228736	9.18073	13
2024-12-05	wild type	0.127126	1.23538	2.53932	1.55949	0.313036	0.803951	0.279026	6.85733	13

## Sheet: data for Fig 4
Date	Choices	Chosen	Total samples	Percent chosen	Trial day
2024-09-05	easD ko	8	12	66.6667	6
2024-09-05	wild type	2	12	16.6667	6
2024-09-05	undecided	2	12	16.6667	6
2024-09-26	easD ko	9	15	60	6
2024-09-26	wild type	2	15	13.3333	6
2024-09-26	undecided	4	15	26.6667	6
2024-10-03	easD ko	6	12	50	6
2024-10-03	wild type	4	12	33.3333	6
2024-10-03	undecided	2	12	16.6667	6
2024-10-10	easD ko	3	5	60	6
2024-10-10	wild type	1	5	20	6
2024-10-10	undecided	1	5	20	6
2024-10-24	easD ko	3	12	25	6
2024-10-24	wild type	3	12	25	6
2024-10-24	undecided	6	12	50	6
2024-10-31	easD ko	10	12	83.3333	6
2024-10-31	wild type	2	12	16.6667	6
2024-10-31	undecided	0	12	0	6
2024-11-07	easD ko	6	12	50	6
2024-11-07	wild type	0	12	0	6
2024-11-07	undecided	6	12	50	6
2024-11-14	easD ko	8	12	66.6667	6
2024-11-14	wild type	3	12	25	6
2024-11-14	undecided	1	12	8.33333	6
2024-09-26	easD ko	5	12	41.6667	13
2024-09-26	wild type	2	12	16.6667	13
2024-09-26	undecided	5	12	41.6667	13
2024-10-03	easD ko	0	12	0	13
2024-10-03	wild type	2	12	16.6667	13
2024-10-03	undecided	10	12	83.3333	13
2024-10-10	easD ko	3	12	25	13
2024-10-10	wild type	0	12	0	13
2024-10-10	undecided	9	12	75	13
2024-10-31	easD ko	4	12	33.3333	13
2024-10-31	wild type	1	12	8.33333	13
2024-10-31	undecided	7	12	58.3333	13
2024-11-14	easD ko	2	12	16.6667	13
2024-11-14	wild type	3	12	25	13
2024-11-14	undecided	7	12	58.3333	13
2024-12-05	easD ko	1	12	8.33333	13
2024-12-05	wild type	1	12	8.33333	13
2024-12-05	undecided	10	12	83.3333	13

## Sheet: data for Fig 5 and Table S1
Date	Trial day	difference in lysergic acid	difference in lysergyl-alanine	difference in ergine	difference in lysergic acid α-hydroxyethylamide (uM)	difference in ergonovine	difference in chanoclavine-I	difference in fumigaclavine A	difference in total	Choice	Percent		Date	Trial day	difference in lysergic acid	difference in lysergyl-alanine	difference in ergine	difference in lysergic acid α-hydroxyethylamide (uM)	difference in ergonovine	difference in chanoclavine-I	difference in fumigaclavine A	difference in total	Choice	Percent		Date	Trial day	difference in lysergic acid	difference in lysergyl-alanine	difference in ergine	difference in lysergic acid α-hydroxyethylamide (uM)	difference in ergonovine	difference in chanoclavine-I	difference in fumigaclavine A	difference in total	Choice	Percent
2024-09-05	6	0.23	1.11	5.99	11.3	0.6	-11.69	0	7.55	easD ko	66.6667		2024-09-05	6	0.23	1.11	5.99	11.3	0.6	-11.69	0	7.55	undecided	16.6667		2024-09-05	6	0.23	1.11	5.99	11.3	0.6	-11.69	0	7.55	wild type	16.6667
2024-09-26	6	0.15	5.08	10.84	17.93	0.71	-9.38	-0.11	25.21	easD ko	60		2024-09-26	6	0.15	5.08	10.84	17.93	0.71	-9.38	-0.11	25.21	undecided	26.6667		2024-09-26	6	0.15	5.08	10.84	17.93	0.71	-9.38	-0.11	25.21	wild type	13.3333
2024-10-03	6	0.15	5.08	10.45	15.98	1.46	-34.2	0	-1.09	easD ko	50		2024-10-03	6	0.15	5.08	10.45	15.98	1.46	-34.2	0	-1.09	undecided	16.6667		2024-10-03	6	0.15	5.08	10.45	15.98	1.46	-34.2	0	-1.09	wild type	33.3333
2024-10-10	6	0.21	1.78	7.3	5.4	0.53	-15.56	0	-0.32	easD ko	60		2024-10-10	6	0.21	1.78	7.3	5.4	0.53	-15.56	0	-0.32	undecided	20		2024-10-10	6	0.21	1.78	7.3	5.4	0.53	-15.56	0	-0.32	wild type	20
2024-10-24	6	0.76	1.78	9.58	5.99	0.49	-43.4	0.14	-24.67	easD ko	25		2024-10-24	6	0.76	1.78	9.58	5.99	0.49	-43.4	0.14	-24.67	undecided	50		2024-10-24	6	0.76	1.78	9.58	5.99	0.49	-43.4	0.14	-24.67	wild type	25
2024-10-31	6	0.21	4.08	7.63	9.11	1.11	-23.71	0	-1.58	easD ko	83.3333		2024-10-31	6	0.21	4.08	7.63	9.11	1.11	-23.71	0	-1.58	undecided	0		2024-10-31	6	0.21	4.08	7.63	9.11	1.11	-23.71	0	-1.58	wild type	16.6667
2024-11-07	6	0.217	1.35	6.01	4.71	0.46	-14.59	0	-1.86	easD ko	50		2024-11-07	6	0.217	1.35	6.01	4.71	0.46	-14.59	0	-1.86	undecided	50		2024-11-07	6	0.217	1.35	6.01	4.71	0.46	-14.59	0	-1.86	wild type	0
2024-11-14	6	0.16	2.19	5.94	7.54	0.47	-10.86	0.08	5.52	easD ko	66.6667		2024-11-14	6	0.16	2.19	5.94	7.54	0.47	-10.86	0.08	5.52	undecided	8.33333		2024-11-14	6	0.16	2.19	5.94	7.54	0.47	-10.86	0.08	5.52	wild type	25
2024-09-26	13	20.43	1.56	10.27	0.81	0.94	-4.19	-0.31	29.52	easD ko	41.6667		2024-09-26	13	20.43	1.56	10.27	0.81	0.94	-4.19	-0.31	29.52	undecided	41.6667		2024-09-26	13	20.43	1.56	10.27	0.81	0.94	-4.19	-0.31	29.52	wild type	16.6667
2024-10-03	13	6.02	2.61	5.68	0.6	0.67	-51.19	0.42	-35.18	easD ko	0		2024-10-03	13	6.02	2.61	5.68	0.6	0.67	-51.19	0.42	-35.18	undecided	83.3333		2024-10-03	13	6.02	2.61	5.68	0.6	0.67	-51.19	0.42	-35.18	wild type	16.6667
2024-10-10	13	3.08	1.36	2.87	0.16	0.33	-20.74	0.03	-12.92	easD ko	25		2024-10-10	13	3.08	1.36	2.87	0.16	0.33	-20.74	0.03	-12.92	undecided	75		2024-10-10	13	3.08	1.36	2.87	0.16	0.33	-20.74	0.03	-12.92	wild type	0
2024-10-31	13	5.11	1.2	1.29	0.12	0.24	-27.01	0.12	-18.94	easD ko	33.3333		2024-10-31	13	5.11	1.2	1.29	0.12	0.24	-27.01	0.12	-18.94	undecided	58.3333		2024-10-31	13	5.11	1.2	1.29	0.12	0.24	-27.01	0.12	-18.94	wild type	8.33333
2024-11-14	13	2.66	0.97	2.55	-0.15	0.247	-15.64	0.46	-8.9	easD ko	16.6667		2024-11-14	13	2.66	0.97	2.55	-0.15	0.247	-15.64	0.46	-8.9	undecided	58.3333		2024-11-14	13	2.66	0.97	2.55	-0.15	0.247	-15.64	0.46	-8.9	wild type	25
2024-12-05	13	1.86	1.8	3.84	0.53	0.41	-32.5	-2.04	-26.12	easD ko	8.33333		2024-12-05	13	1.86	1.8	3.84	0.53	0.41	-32.5	-2.04	-26.12	undecided	83.3333		2024-12-05	13	1.86	1.8	3.84	0.53	0.41	-32.5	-2.04	-26.12	wild type	8.33333
	difference of the mean concentration of the indicated alkaloid in wild type minus the mean concentration of that same alkaloid in the easD ko on the indicated trial date
	positive values refect the wild type concentration was greater; negative values reflect the concentration was greater in the easD ko
	alkaloid column sets are repeated for each of the three strains/choice options

## Sheet: data for Fig 6
trial day	Date	Choice	Chosen	Total samples	Percent		trial day	Date	Choice	Chosen	Total samples	Percent
6	2025-11-21	wild type	0	12	0		6	2025-11-21	easD ko	5	12	41.6667
6	2025-11-21	SYE	11	12	91.6667		6	2025-11-21	SYE	7	12	58.3333
6	2025-11-21	undecided	1	12	8.33333		6	2025-11-21	undecided	0	12	0
6	2025-01-27	wild type	0	6	0		6	2025-01-27	easD ko	0	6	0
6	2025-01-27	SYE	3	6	50		6	2025-01-27	SYE	3	6	50
6	2025-01-27	undecided	3	6	50		6	2025-01-27	undecided	3	6	50
6	2025-04-21	wild type	1	6	16.6667		6	2025-04-21	easD ko	1	6	16.6667
6	2025-04-21	SYE	5	6	83.3333		6	2025-04-21	SYE	4	6	66.6667
6	2025-04-21	undecided	0	6	0		6	2025-04-21	undecided	1	6	16.6667
6	2025-04-28	wild type	2	6	33.3333		6	2025-04-28	easD ko	2	6	33.3333
6	2025-04-28	SYE	1	6	16.6667		6	2025-04-28	SYE	3	6	50
6	2025-04-28	undecided	3	6	50		6	2025-04-28	undecided	1	6	16.6667
6	2025-08-13	wild type	0	6	0		6	2025-11-11	easD ko	1	6	16.6667
6	2025-08-13	SYE	4	6	66.6667		6	2025-11-11	SYE	3	6	50
6	2025-08-13	undecided	2	6	33.3333		6	2025-11-11	undecided	2	6	33.3333
6	2025-11-11	wild type	2	6	33.3333		13	2025-11-21	easD ko	4	12	33.3333
6	2025-11-11	SYE	3	6	50		13	2025-11-21	SYE	6	12	50
6	2025-11-11	undecided	1	6	16.6667		13	2025-11-21	undecided	2	12	16.6667
13	2024-11-21	wild type	5	12	41.6667		13	2025-01-27	easD ko	0	6	0
13	2024-11-21	SYE	6	12	50		13	2025-01-27	SYE	4	6	66.6667
13	2024-11-21	undecided	1	12	8.33333		13	2025-01-27	undecided	2	6	33.3333
13	2025-01-27	wild type	0	6	0		13	2025-02-24	easD ko	2	4	50
13	2025-01-27	SYE	4	6	66.6667		13	2025-02-24	SYE	1	4	25
13	2025-01-27	undecided	2	6	33.3333		13	2025-02-24	undecided	1	4	25
13	2025-02-24	wild type	1	4	25		13	2025-04-21	easD ko	3	6	50
13	2025-02-24	SYE	2	4	50		13	2025-04-21	SYE	2	6	33.3333
13	2025-02-24	undecided	1	4	25		13	2025-04-21	undecided	1	6	16.6667
13	2025-04-21	wild type	2	6	33.3333		13	2025-08-13	easD ko	0	6	0
13	2025-04-21	SYE	1	6	16.6667		13	2025-08-13	SYE	5	6	83.3333
13	2025-04-21	undecided	3	6	50		13	2025-08-13	undecided	1	6	16.6667
13	2025-08-13	wild type	0	6	0		13	2025-10-14	easD ko	0	6	0
13	2025-08-13	SYE	5	6	83.3333		13	2025-10-14	SYE	4	6	66.6667
13	2025-08-13	undecided	1	6	16.6667		13	2025-10-14	undecided	2	6	33.3333
13	2025-10-14	wild type	3	6	50		13	2025-10-28	easD ko	0	6	0
13	2025-10-14	SYE	3	6	50		13	2025-10-28	SYE	6	6	100
13	2025-10-14	undecided	0	6	0		13	2025-10-28	undecided	0	6	0
13	2025-10-28	wild type	0	6	0
13	2025-10-28	SYE	6	6	100
13	2025-10-28	undecided	0	6	0
